# Supplementary material for: Evaluations of effective coverage of maternal and child health services: A systematic review
Source: Health Policy Plan. 2022 Apr 23;37(7):895–914. doi: 10.1093/heapol/czac034 (PMC9347022; doi:10.1093/heapol/czac034)
Supplement: czac034_Supp [file czac034_supp.zip]

Archive with 4 entries (4 files):
- Supplementary_File_1__Search_strategy.docx
- Supplementary_File_2_Quality_assesment.docx
- Supplementary_File_3.docx
- Supplementary_File_4_Quality_measurment_strategies.docx
